# Supplementary material for: Pimozide Inhibits CatSper Activity, Impairs Hyperactivation and the Acrosome Reaction in Human Spermatozoa
Source: Int J Mol Sci. 2026 Jun 13;27(12):5357. doi: 10.3390/ijms27125357 (PMC13299526; doi:10.3390/ijms27125357)
Supplement: Supplementary file 1 [file ijms-27-05357-s001.zip]

Archive with 1 entries (1 files):
- ijms-4039993-supplementary.pdf
